# Supplementary material for: Mutational signature dynamics indicate SARS-CoV-2’s evolutionary capacity is driven by host antiviral molecules
Source: PLoS Comput Biol. 2024 Jan 25;20(1):e1011795. doi: 10.1371/journal.pcbi.1011795 (PMC10868779; doi:10.1371/journal.pcbi.1011795)
Supplement: S1 Table — (XLSX) [file pcbi.1011795.s010.xlsx]

## Sheet: Sheet1
Lineage	Sum	Proportion
Delta	4087909	0.563
Alpha	1150798	0.158
Omicron	647553	0.089
B.1.2	127557	0.018
Gamma	121393	0.017
B.1	111849	0.015
B.1.177	74643	0.01
Beta	40786	0.006
B.1.1.214	18160	0.002
D.2	13340	0.002
B.1.621	11050	0.002
B.1.1.284	9334	0.001
C.37	9287	0.001
Total	6423659	0.884
