# Supplementary material for: Mutational signature dynamics indicate SARS-CoV-2’s evolutionary capacity is driven by host antiviral molecules
Source: PLoS Comput Biol. 2024 Jan 25;20(1):e1011795. doi: 10.1371/journal.pcbi.1011795 (PMC10868779; doi:10.1371/journal.pcbi.1011795)
Supplement: S2 Table — (XLSX) [file pcbi.1011795.s011.xlsx]

## Sheet: Sheet1
Continent	Cor.Infection.rate	Cor.Virus.fitness	Cor.Virus.diversity	Cor.Stringency.index
Africa	1	0.66	-0.69	-0.17
Asia	1	0.78	-0.75	-0.59
Europe	1	0.75	-0.47	-0.19
North America	1	0.63	-0.54	-0.75
Oceania	1	0.66	-0.4	0.29
South America	1	0.67	-0.31	-0.14
