# Supplementary material for: Mutational signature dynamics indicate SARS-CoV-2’s evolutionary capacity is driven by host antiviral molecules
Source: PLoS Comput Biol. 2024 Jan 25;20(1):e1011795. doi: 10.1371/journal.pcbi.1011795 (PMC10868779; doi:10.1371/journal.pcbi.1011795)
Supplement: S3 Table — (XLSX) [file pcbi.1011795.s012.xlsx]

## Sheet: Sheet1
		Africa	Asia	Europe	North America	Oceania	South America
Diversity score	Estimate	832.4	1503.85	40828.2	15101.2	140.69	-339.15
	Pr	0.1	0.34	1.77e-26	4.89e-24	0.08	0.36
	Std.Error	511.12	1560.94	3663.33	1433.58	79.41	372.11
	t.value	1.63	0.96	11.15	10.53	1.77	-0.91
Fitness score	Estimate	730.01	1036.67	1680.87	506.22	228.52	1042.5
	Pr	3.6e-89	2.68e-23	2.84e-07	1.25e-08	1.42e-100	4.55e-86
	Std.Error	30.55	100.12	323.91	87.76	8.8	43.77
	t.value	23.89	10.35	5.19	5.77	25.98	23.82
Government index	Estimate	37.15	-14.76	28.13	-184.69	7.14	-4.28
	Pr	1.73e-12	0.11	0.41	3.1e-69	4.65e-09	0.43
	Std.Error	5.16	9.1	33.85	9.26	1.2	5.41
	t.value	7.21	-1.62	0.83	-19.95	5.95	-0.79
Intercept	Estimate	-2789.53	1931.43	-9258.87	12349	-573.13	1223.64
	Pr	6.31e-19	0.02	4.59e-06	3.99e-68	3.09e-09	0.01
	Std.Error	303.5	831.44	2003.05	625.45	95.26	445.29
	t.value	-9.19	2.32	-4.62	19.74	-6.02	2.75
Previous burden	Estimate	0.01	0.01	0.01	0	0.01	0
	Pr	2.05e-54	5.9e-28	4.32e-68	2.21e-05	3.79e-35	1.03e-12
	Std.Error	0	0	0	0	0	0
	t.value	17.24	11.51	19.75	-4.27	13.2	7.3
Vaccine doses	Estimate	-0.09	-0.01	0.04	0.04	-0.01	-0.02
	Pr	6.37e-22	2.32e-11	5.07e-23	8.25e-17	1.86e-06	3.06e-19
	Std.Error	0.01	0	0	0	0	0
	t.value	-10.01	-6.81	10.28	8.56	-4.82	-9.32
Residual S.E		750.68 on 600 DF	1253.55 on 626 DF	5772.52 on 637 DF	1445.60 on 640 DF	273.20 on 606 DF	713.85 on 536 DF
R squared		0.79	0.73	0.75	0.72	0.66	0.7
Abbreviations:
DF = degrees of freedom
S.E = Standard error
