# Supplementary material for: Mutational signature dynamics indicate SARS-CoV-2’s evolutionary capacity is driven by host antiviral molecules
Source: PLoS Comput Biol. 2024 Jan 25;20(1):e1011795. doi: 10.1371/journal.pcbi.1011795 (PMC10868779; doi:10.1371/journal.pcbi.1011795)
Supplement: S4 Table — (XLSX) [file pcbi.1011795.s013.xlsx]

## Sheet: Sheet1
Country	Intercept	Government index	vaccine_doses	Fitness score	Diversity score	Previous burden	R squared
Argentina	-391.02	2.42	-0.01	318	431.67	0	0.86
Australia	-270.08	2.73	-0.06	111.8	46.23	0.11	0.96
Austria	-318.86	3.29	0.36	-84.88	450.04	0.01	0.54
Belgium	-57.36	-1.17	0.04	4.37	373.74	0.01	0.54
Brazil	-140.05	2.76	-0.01	38.45	25.43	0.01	0.81
Canada	-1011.36	11.85	0.02	175.49	509.21	0	0.8
Chile	550.61	-5.93	-0.03	65.26	-31.82	0.01	0.53
France	-2038.69	9.04	0.06	641.03	2842.56	0.01	0.75
Germany	165.55	-1.99	0.01	-85.54	-42.31	0.02	0.69
India	-28.35	-0.23	-0.03	76.94	116.53	0	0.44
Indonesia	36.03	0.21	-0.01	2.08	-70.45	0	0.35
Ireland	-749.06	0.74	0.01	388.13	1223.4	0.02	0.84
Italy	-1647.1	13.98	0.03	374.47	1419.41	0.01	0.72
Japan	23.36	0.48	0	-0.4	-75.31	0	0.28
Kenya	20.71	-0.14	-0.02	8.81	-4.36	-0.01	0.32
Luxembourg	-791.67	7.3	0.04	224.14	763.4	0.01	0.59
Mexico	-208.26	3.46	0	37.41	-35.13	0.01	0.46
Netherlands	-343.6	1.24	0.33	-45.1	535.95	0.01	0.66
Norway	-337.8	1.91	0.03	12.56	418.25	0.02	0.9
Russia	145.48	-0.76	0.02	-32.88	-72.81	0.01	0.67
Singapore	12.02	2.67	0.02	-97.97	-237.39	0.01	0.69
Slovenia	-471.64	5.5	0.09	-145.49	460.28	0.01	0.73
South Africa	-123.02	4.85	-0.05	39.76	-338.02	0	0.32
South Korea	9.48	0.14	0.01	6.17	-27.66	-0.01	0.89
Spain	-1292.19	2.61	0.07	476.79	2058.39	0.02	0.7
Sweden	-1084.41	18.58	0.47	80.66	155.09	0	0.61
Switzerland	-651.84	0.61	0.05	226.8	1498.23	0.02	0.77
United Kingdom	-417.36	-3.26	0.03	263.37	1717.29	0.01	0.79
United States	-1427.87	16.63	0.06	145.45	1108.11	0	0.62
