# Supplementary material for: Mutational signature dynamics indicate SARS-CoV-2’s evolutionary capacity is driven by host antiviral molecules
Source: PLoS Comput Biol. 2024 Jan 25;20(1):e1011795. doi: 10.1371/journal.pcbi.1011795 (PMC10868779; doi:10.1371/journal.pcbi.1011795)
Supplement: S5 Table — (XLSX) [file pcbi.1011795.s014.xlsx]

## Sheet: Sheet1
Signature	Cosine	Silhouette
0	0.99983	0.957438
1	0.997578	0.973717
2	0.998414	0.997209
